# Supplementary material for: Depolymerization of biorefinery lignin by improved laccases of the white‐rot fungus Obba rivulosa
Source: Microb Biotechnol. 2021 Jul 26;14(5):2140–51. doi: 10.1111/1751-7915.13896 (PMC8449659; doi:10.1111/1751-7915.13896)
Supplement: Supplementary file 2 — Appenidix S1. Models and input parameters for MD simulations. [file MBT2-14-2140-s008.xlsx]

## Sheet: List of contents
Supplementary file 2: Models and input parameters for MD simulations
List of contents:
MD_minimization	Minimization step for the MD simulations
MD_26dmp_heat_equilibration	Heating equilibration step (50 ps, dt=0.002 for simulations with 2,6-dmp)
MD_26dmp_density_equilibration	Density equilibration step (50 ps, dt=0.002 for simulations with 2,6-dmp)
MD_26dmp_equilibration	Equilibration step (500 ps)
MD_26dmp_production	Production step (20 ns)
Fig. S7 OrLcc1_3kw7pH35.eps	OrLcc1 homology model of 3kw7 prepared to pH 3.5
Fig.S8 OrLcc1_3kw7D208NpH35.eps	OrLcc1D208N homology model of 3kw7 prepared to pH 3.5
Fig. S9 OrLcc2_2hrgpH35.eps	OrLcc2 homology model of 2hrg prepared to pH 3.5
Fig. S10 OrLcc2_2hrgpH6.eps	OrLcc2 homology model of 2hrg prepared to pH 6
Fig. S11 OrLcc2_2hrgD206NpH35.eps	OrLcc1hrgD206N homology model of 2hrg prepared to pH 3.5
Fig. S12 OrLcc2_2hrgD206NpH6.eps	OrLcc1hrgD206N homology model of 2hrg prepared to pH 6

## Sheet: MD_minimization
Minimization step for the MD simulations
minimise lcc-lig
&cntrl
imin=1,maxcyc=1000,ncyc=500,
cut=8.0,ntb=1,
ntc=2,ntf=2,
ntpr=100,
ntr=1, restraintmask=':1-496',
restraint_wt=2.0
/

## Sheet: MD_26dmp_heat_equilibration
Heating equilibration step (50 ps, dt=0.002 for simulations with 2,6-dmp)
heat lcc-lig
&cntrl
imin=0,irest=0,ntx=1,
nstlim=25000,dt=0.002,
ntc=2,ntf=2,
cut=8.0, ntb=1,
ntpr=500, ntwx=500,
ntt=3, gamma_ln=2.0,
tempi=0.0, temp0=300.0, ig=-1,
ntr=1, restraintmask=':1-496',
restraint_wt=2.0,
nmropt=1
/
&wt TYPE='TEMP0', istep1=0, istep2=25000,
value1=0.1, value2=300.0, /
&wt TYPE='END' /

## Sheet: MD_26dmp_density_equilibration
Density equilibration step (50 ps, dt=0.002 for simulations with 2,6-dmp)
heat lcc-lig
&cntrl
imin=0,irest=1,ntx=5,
nstlim=25000,dt=0.002,
ntc=2,ntf=2,
cut=8.0, ntb=2, ntp=1, taup=1.0,
ntpr=500, ntwx=500,
ntt=3, gamma_ln=2.0,
temp0=300.0, ig=-1,
ntr=1, restraintmask=':1-496',
restraint_wt=2.0,
/

## Sheet: MD_26dmp_equilibration
Equilibration step (500 ps)
heat lcc-lig
&cntrl
imin=0,irest=1,ntx=5,
nstlim=250000,dt=0.002,
ntc=2,ntf=2,
cut=8.0, ntb=2, ntp=1, taup=2.0,
ntpr=1000, ntwx=1000,
ntt=3, gamma_ln=2.0,
temp0=300.0, ig=-1,
/

## Sheet: MD_26dmp_production
Production step (20 ns)
prod lcc-lig
&cntrl
imin=0,irest=1,ntx=5,
nstlim=10000000,dt=0.002,
ntc=2,ntf=2,
cut=8.0, ntb=2, ntp=1, taup=2.0,
ntpr=5000, ntwx=5000,
ntt=3, gamma_ln=2.0,
temp0=300.0, ig=-1,
/
